# Supplementary material for: ﻿Columneagolondrinensis (Gesneriaceae), a new species from Cerro Golondrinas in the northern Andes of Ecuador
Source: PhytoKeys. 2025 Mar 4;253:1–9. doi: 10.3897/phytokeys.253.144114 (PMC11898048; doi:10.3897/phytokeys.253.144114)
Supplement: XML Treatment for Columnea golondrinensis [file phytokeys.253.144114-treatment1.xml]

<!DOCTYPE tp:taxon-treatment
  PUBLIC "-//TaxonX//DTD Taxonomic Treatment Publishing DTD v0 20100105//EN" "tax-treatment-NSO.dtd">
<tp:taxon-treatment xmlns:tp="http://www.plazi.org/taxpub"><tp:treatment-meta><kwd-group><label>Taxon classification</label><kwd>
              <named-content content-type="kingdom">Plantae</named-content>
            </kwd><kwd>
              <named-content content-type="order">Lamiales</named-content>
            </kwd><kwd>
              <named-content content-type="family">Gesneriaceae</named-content>
            </kwd></kwd-group><mixed-citation publication-type="journal"><person-group><name><surname>Clark</surname><given-names>John L.</given-names></name></person-group><article-title>﻿<italic><tp:taxon-name><tp:taxon-name-part taxon-name-part-type="genus" reg="Columnea">Columnea</tp:taxon-name-part><tp:taxon-name-part taxon-name-part-type="species" reg="golondrinensis">golondrinensis</tp:taxon-name-part></tp:taxon-name></italic> (<tp:taxon-name><tp:taxon-name-part taxon-name-part-type="family">Gesneriaceae</tp:taxon-name-part></tp:taxon-name>), a new species from Cerro Golondrinas in the northern Andes of Ecuador</article-title><source>PhytoKeys</source><day>04</day><month>03</month><year>2025</year><volume>253</volume><fpage>1</fpage><lpage>9</lpage><pub-id pub-id-type="doi">10.3897/phytokeys.253.144114</pub-id></mixed-citation></tp:treatment-meta><tp:nomenclature><label>﻿</label><tp:taxon-name>
            <object-id xmlns:xlink="http://www.w3.org/1999/xlink" content-type="arpha" xlink:type="simple">FFE12FEB-FEA3-51FD-960B-FCB70ED94C93</object-id>
            <tp:taxon-name-part taxon-name-part-type="genus" reg="Columnea">Columnea</tp:taxon-name-part>
            <tp:taxon-name-part taxon-name-part-type="species" reg="golondrinensis">golondrinensis</tp:taxon-name-part>
            <object-id xmlns:xlink="http://www.w3.org/1999/xlink" content-type="ipni" xlink:type="simple">urn:lsid:ipni.org:names:77357320-1</object-id>
            <object-id xmlns:xlink="http://www.w3.org/1999/xlink" xlink:type="simple">Fig. 1</object-id>
          </tp:taxon-name><tp:taxon-authority>J.L.Clark</tp:taxon-authority><tp:taxon-status xmlns:xlink="http://www.w3.org/1999/xlink" xlink:type="simple">sp. nov.</tp:taxon-status></tp:nomenclature><tp:treatment-sec sec-type="material" id="SECID0E4HAC"><title>Type.</title><p>Ecuador. • Carchi: cantón Tulcan, parroquia Chical, Cerro Golondrinas, ridgeline(s) between campsite #1 (sector Río Verde) to campsite #2 (La Laguna), <named-content xmlns:xlink="http://www.w3.org/1999/xlink" content-type="dwc:verbatimCoordinates" xlink:type="simple"><named-content content-type="geo-json" specific-use="{&#34;type&#34;:&#34;Point&#34;,&#34;coordinates&#34;:[-78.207114,0.872242]}" id="NCID0EGIAC" xlink:type="simple">0°52'20.07"N, 78°12'25.61"W</named-content></named-content>, 1800–2225 m alt., 26 Jan 2024, <italic>John L. Clark, Luis Micanquer, Milton Cantincuz, Mia Johnson &amp; Nolan Exe 18185</italic> (holotype: <named-content xmlns:xlink="http://www.w3.org/1999/xlink" content-type="dwc:institutional_code" xlink:title="Pontificia Universidad Católica del Ecuador" xlink:href="http://grbio.org/institution/pontificia-universidad-cat%C3%B3lica-del-ecuador" xlink:type="simple">QCA</named-content>; isotypes: F, G, <named-content xmlns:xlink="http://www.w3.org/1999/xlink" content-type="dwc:institutional_code" xlink:title="Missouri Botanical Garden" xlink:href="http://grbio.org/institution/missouri-botanical-garden" xlink:type="simple">MO</named-content>, <named-content xmlns:xlink="http://www.w3.org/1999/xlink" content-type="dwc:institutional_code" xlink:title="New York Botanical Garden" xlink:href="http://grbio.org/institution/new-york-botanical-garden" xlink:type="simple">NY</named-content>, <named-content xmlns:xlink="http://www.w3.org/1999/xlink" content-type="dwc:institutional_code" xlink:title="Marie Selby Botanical Gardens" xlink:href="http://grbio.org/institution/marie-selby-botanical-gardens" xlink:type="simple">SEL</named-content>, <abbrev xmlns:xlink="http://www.w3.org/1999/xlink" content-type="institution" xlink:title="United States National Herbarium" id="ABBRID0EBJAC" xlink:type="simple">US</abbrev>).</p></tp:treatment-sec><tp:treatment-sec sec-type="diagnosis" id="SECID0EGJAC"><title>Diagnosis.</title><p>Vegetatively similar to <italic><tp:taxon-name><tp:taxon-name-part taxon-name-part-type="genus" reg="Columnea">Columnea</tp:taxon-name-part><tp:taxon-name-part taxon-name-part-type="species" reg="suffruticosa">suffruticosa</tp:taxon-name-part></tp:taxon-name></italic> J.F. Sm. &amp; L.E. Skog due to the presence of ovate leaves with a rust-colored multicellular hispid indumentum, but differing in the terrestrial habit (vs. epiphytic habit in <italic><tp:taxon-name><tp:taxon-name-part taxon-name-part-type="genus" reg="Columnea">C.</tp:taxon-name-part><tp:taxon-name-part taxon-name-part-type="species" reg="suffruticosa">suffruticosa</tp:taxon-name-part></tp:taxon-name></italic>) and deeply bilabiate corolla (vs. uniformly tubular corolla in <italic><tp:taxon-name><tp:taxon-name-part taxon-name-part-type="genus" reg="Columnea">C.</tp:taxon-name-part><tp:taxon-name-part taxon-name-part-type="species" reg="suffruticosa">suffruticosa</tp:taxon-name-part></tp:taxon-name></italic>). The deeply bilabiate corolla, dark purple corolla tube, and glandular trichomes throughout the upper and lower lobes are unique characters not found in any other known species of <italic><tp:taxon-name><tp:taxon-name-part taxon-name-part-type="genus" reg="Columnea">Columnea</tp:taxon-name-part></tp:taxon-name></italic>.</p></tp:treatment-sec><tp:treatment-sec sec-type="description" id="SECID0EUKAC"><title>Description.</title><p>Terrestrial subshrub with dorsiventral shoots, 1.0–1.5 m tall, stems green with densely pilose rust to gold-colored multicellular hispid indumentum; internodes 1.0–2.5 cm long. Petioles 1.0–2.5 cm long, red, with densely pilose to gold-colored multicellular hispid indumentum; leaves opposite, pairs strongly anisophyllous, larger leaf 9.0–15.0 cm long, 4.0–7.0 cm wide, ovate-elliptic, apex acuminate, base rounded and slightly oblique, lateral veins 5–9 per side, adaxially light-green, with multicellular hispid indumentum, abaxially uniformly-red, with multicellular hispid indumentum, more densely pubescent on veins, margin entire; smaller leaf 1.0–2.0 cm long, 0.9–1.5 cm wide, lateral veins 2–3 per side, petiole 1–2 mm long, otherwise similar to larger leaf. Inflorescence reduced to 1–3 axillary flowers; bracts triangular, green, 2–3 mm at base, apex broadly acuminate. Pedicels 1.0–1.8 cm long, dark red, densely pilose with multicellular rust-colored hispid indumentum. Calyx lobes uniformly green or green suffused with red, 1.0–1.7 cm long, 0.5–0.7 cm wide at base, oblong, apex acuminate, exterior pilose, with multicellular rust-colored hispid indumentum, interior glabrous, margin mostly entire or with 1–3 serrations. Corolla 5.0–6.2 cm long, 2.0 cm at widest (apex) point, deeply bilabiate, lower lobe recurved, 1.8–2.2 cm long, 3–4 mm wide, lateral and upper lobes fused into a hood, lateral lobes reflexed, rounded, 5 mm at base with acuminate apex, upper lobes fused, 1.0 cm wide, 1.3 cm long, apex bilobed, each lobe rounded, densely pubescent with multicellular rust-colored trichomes, interior uniformly dark purple, covered with glandular trichomes, occasionally with yellow margins, especially along the lower lobes, outer surface dark purple to dark purple suffused with yellow. Filaments ca. 3.5 cm long, connate at base for 0.3 cm and adnate to corolla, anthers ca. 3.0 mm long, 3.0 mm wide, included in the corolla throat, quadrangular. Ovary ca. 4.0 mm long, conical, glabrescent; style 3.5–4.0 cm long, glabrescent, stigma rounded. Nectary comprised of one large dorsal and two smaller lateral glands. Fruit not observed.</p></tp:treatment-sec><tp:treatment-sec sec-type="phenology" id="SECID0EZKAC"><title>Phenology.</title><p>Collected in flower in January.</p></tp:treatment-sec><tp:treatment-sec sec-type="etymology" id="SECID0E5KAC"><title>Etymology.</title><p>The specific epithet reflects the type locality, Cerro Golondrinas, where this species is presumably endemic.</p></tp:treatment-sec><tp:treatment-sec sec-type="distribution" id="SECID0EDLAC"><title>Distribution and preliminary assessment of conservation status.</title><p><italic><tp:taxon-name><tp:taxon-name-part taxon-name-part-type="genus" reg="Columnea">Columnea</tp:taxon-name-part><tp:taxon-name-part taxon-name-part-type="species" reg="golondrinensis">golondrinensis</tp:taxon-name-part></tp:taxon-name></italic> is only known from a single population on a ridgeline in Cerro Golondrinas. The region is protected by the recent acquisition and purchase of forest by Fundacion EcoMinga. The forest corresponds to the Chocó Biogeographic Region for the relatively high levels of precipitation and epiphytic diversity. Based on the available information and according to the IUCN Red List criteria (<xref ref-type="bibr" rid="B7">IUCN 2012</xref>; <xref ref-type="bibr" rid="B8">IUCN Standards and Petitions Committee 2024</xref>), <italic><tp:taxon-name><tp:taxon-name-part taxon-name-part-type="genus" reg="Columnea">C.</tp:taxon-name-part><tp:taxon-name-part taxon-name-part-type="species" reg="golondrinensis">golondrinensis</tp:taxon-name-part></tp:taxon-name></italic> is preliminarily assessed as Vulnerable (VU) based on a limited area of occupancy (IUCN criterion D2 where <abbrev xmlns:xlink="http://www.w3.org/1999/xlink" xlink:title="area of occupancy" id="ABBRID0EHMAC" xlink:type="simple">AOO</abbrev> &lt; 20 km<sup>2</sup>) and limited number of locations (&lt; 5).</p></tp:treatment-sec><tp:treatment-sec sec-type="comments" id="SECID0ENMAC"><title>Comments.</title><p>Most <italic><tp:taxon-name><tp:taxon-name-part taxon-name-part-type="genus" reg="Columnea">Columnea</tp:taxon-name-part></tp:taxon-name></italic> are epiphytic and terrestrial with primary shoots that are characterized as erect, horizontal, dorsiventral (associated with facultative epiphytes), or pendent. The species described here was observed as a multibranched terrestrial subshrub with dorsiventral shoots. It was not observed growing epiphytically and was only observed on a ridgeline with a low canopy and low-growing shrubs where epiphytic diversity was lower. Thus, surrounding forests with higher canopies could host <italic><tp:taxon-name><tp:taxon-name-part taxon-name-part-type="genus" reg="Columnea">C.</tp:taxon-name-part><tp:taxon-name-part taxon-name-part-type="species" reg="golondrinensis">golondrinensis</tp:taxon-name-part></tp:taxon-name></italic> as an epiphyte.</p><p>Several species of <italic><tp:taxon-name><tp:taxon-name-part taxon-name-part-type="genus" reg="Columnea">Columnea</tp:taxon-name-part></tp:taxon-name></italic> have purple-brownish coloration on the corolla tube, but these are consistently mostly yellow with narrow bands of horizontal purple-brownish stripes (Fig. <xref ref-type="fig" rid="F2">2</xref>). In contrast, the corolla color in <italic><tp:taxon-name><tp:taxon-name-part taxon-name-part-type="genus" reg="Columnea">C.</tp:taxon-name-part><tp:taxon-name-part taxon-name-part-type="species" reg="golondrinensis">golondrinensis</tp:taxon-name-part></tp:taxon-name></italic> is mostly dark purple to brown with yellow margins on the lower lip. The corolla colors in <italic><tp:taxon-name><tp:taxon-name-part taxon-name-part-type="genus" reg="Columnea">C.</tp:taxon-name-part><tp:taxon-name-part taxon-name-part-type="species" reg="golondrinensis">golondrinensis</tp:taxon-name-part></tp:taxon-name></italic> are unique amongst all known members of <italic><tp:taxon-name><tp:taxon-name-part taxon-name-part-type="genus" reg="Columnea">Columnea</tp:taxon-name-part></tp:taxon-name></italic>.</p><p>Corolla lobes in <italic><tp:taxon-name><tp:taxon-name-part taxon-name-part-type="genus" reg="Columnea">Columnea</tp:taxon-name-part></tp:taxon-name></italic> are always fused and either shallowly bilabiate or nearly radial (Fig. <xref ref-type="fig" rid="F2">2C</xref>) to bilabiate (Figs <xref ref-type="fig" rid="F1">1</xref>, <xref ref-type="fig" rid="F3">3</xref>). The more common form of bilabiate corolla tubes in <italic><tp:taxon-name><tp:taxon-name-part taxon-name-part-type="genus" reg="Columnea">Columnea</tp:taxon-name-part></tp:taxon-name></italic> is shallowly bilabiate (Fig. <xref ref-type="fig" rid="F3">3E, F, H, L</xref>) where the lower lip is about the same size as the lateral lobes. The least common form of bilabiate corolla tubes in <italic><tp:taxon-name><tp:taxon-name-part taxon-name-part-type="genus" reg="Columnea">Columnea</tp:taxon-name-part></tp:taxon-name></italic> is deeply bilabiate (Fig. <xref ref-type="fig" rid="F3">3A–D</xref>) where the lower lip is half the length of the lateral lobes. The corolla tube in <italic><tp:taxon-name><tp:taxon-name-part taxon-name-part-type="genus" reg="Columnea">C.</tp:taxon-name-part><tp:taxon-name-part taxon-name-part-type="species" reg="golondrinensis">golondrinensis</tp:taxon-name-part></tp:taxon-name></italic> corresponds to deeply bilabiate (Fig. <xref ref-type="fig" rid="F1">1</xref>), the least common corolla form in <italic><tp:taxon-name><tp:taxon-name-part taxon-name-part-type="genus" reg="Columnea">Columnea</tp:taxon-name-part></tp:taxon-name></italic>. Some examples of <italic><tp:taxon-name><tp:taxon-name-part taxon-name-part-type="genus" reg="Columnea">Columnea</tp:taxon-name-part></tp:taxon-name></italic> with deeply bilabiate corollas include <italic><tp:taxon-name><tp:taxon-name-part taxon-name-part-type="genus" reg="Columnea">Columnea</tp:taxon-name-part><tp:taxon-name-part taxon-name-part-type="species" reg="karsteniana">karsteniana</tp:taxon-name-part></tp:taxon-name></italic> R.Kr.Singh (Fig. <xref ref-type="fig" rid="F3">3A</xref>), <italic><tp:taxon-name><tp:taxon-name-part taxon-name-part-type="genus" reg="Columnea">C.</tp:taxon-name-part><tp:taxon-name-part taxon-name-part-type="species" reg="fawcettii">fawcettii</tp:taxon-name-part></tp:taxon-name></italic> (Urb.) C.V.Morton (Fig. <xref ref-type="fig" rid="F3">3B</xref>), <italic><tp:taxon-name><tp:taxon-name-part taxon-name-part-type="genus" reg="Columnea">C.</tp:taxon-name-part><tp:taxon-name-part taxon-name-part-type="species" reg="tincta">tincta</tp:taxon-name-part></tp:taxon-name></italic> Griseb. (Fig. <xref ref-type="fig" rid="F3">3C</xref>), <italic><tp:taxon-name><tp:taxon-name-part taxon-name-part-type="genus" reg="Columnea">C.</tp:taxon-name-part><tp:taxon-name-part taxon-name-part-type="species" reg="stilesiana">stilesiana</tp:taxon-name-part></tp:taxon-name></italic> M.Amaya &amp; L.P.Kvist (Fig. <xref ref-type="fig" rid="F3">3D</xref>), and <italic><tp:taxon-name><tp:taxon-name-part taxon-name-part-type="genus" reg="Columnea">C.</tp:taxon-name-part><tp:taxon-name-part taxon-name-part-type="species" reg="strigosa">strigosa</tp:taxon-name-part></tp:taxon-name></italic> Benth. (Fig. <xref ref-type="fig" rid="F3">3K</xref>). The presence of dense clusters of glandular trichomes covering the inner surface of the corolla (especially the lower lip) in <italic><tp:taxon-name><tp:taxon-name-part taxon-name-part-type="genus" reg="Columnea">C.</tp:taxon-name-part><tp:taxon-name-part taxon-name-part-type="species" reg="golondrinensis">golondrinensis</tp:taxon-name-part></tp:taxon-name></italic> (Fig. <xref ref-type="fig" rid="F1">1A</xref>) is also relatively uncommon in <italic><tp:taxon-name><tp:taxon-name-part taxon-name-part-type="genus" reg="Columnea">Columnea</tp:taxon-name-part></tp:taxon-name></italic>. Two species with glandular trichomes on the lower corolla lip include <italic><tp:taxon-name><tp:taxon-name-part taxon-name-part-type="genus" reg="Columnea">C.</tp:taxon-name-part><tp:taxon-name-part taxon-name-part-type="species" reg="karsteniana">karsteniana</tp:taxon-name-part></tp:taxon-name></italic> (Fig. <xref ref-type="fig" rid="F3">3A</xref>) and <italic><tp:taxon-name><tp:taxon-name-part taxon-name-part-type="genus" reg="Columnea">C.</tp:taxon-name-part><tp:taxon-name-part taxon-name-part-type="species" reg="stilesiana">stilesiana</tp:taxon-name-part></tp:taxon-name></italic> (Fig. <xref ref-type="fig" rid="F3">3D</xref>), but the glandular trichomes are less apparent and more sparsely distributed. The combination of glandular trichomes on the inner corolla surface (Fig. <xref ref-type="fig" rid="F1">1A</xref>), deeply bilabiate corollas (Fig. <xref ref-type="fig" rid="F1">1B, C</xref>), dark purple corollas (Fig. <xref ref-type="fig" rid="F1">1</xref>), and ovate leaves with rust-colored multicellular hispid indumentum (Fig. <xref ref-type="fig" rid="F1">1D, E</xref>) are unknown in any other species of <italic><tp:taxon-name><tp:taxon-name-part taxon-name-part-type="genus" reg="Columnea">Columnea</tp:taxon-name-part></tp:taxon-name></italic>. The combination of these characters are remarkable and support <italic><tp:taxon-name><tp:taxon-name-part taxon-name-part-type="genus" reg="Columnea">C.</tp:taxon-name-part><tp:taxon-name-part taxon-name-part-type="species" reg="golondrinensis">golondrinensis</tp:taxon-name-part></tp:taxon-name></italic> as unique and distinct from all other congeners.</p><fig id="F1" position="float" orientation="portrait"><object-id xmlns:xlink="http://www.w3.org/1999/xlink" content-type="doi" xlink:type="simple">10.3897/phytokeys.253.144114.figure1</object-id><object-id xmlns:xlink="http://www.w3.org/1999/xlink" content-type="arpha" xlink:type="simple">39714B67-C8DE-5D20-9ACA-C33966CF09A6</object-id><label>Figure 1.</label><caption><p><italic><tp:taxon-name><tp:taxon-name-part taxon-name-part-type="genus" reg="Columnea">Columnea</tp:taxon-name-part><tp:taxon-name-part taxon-name-part-type="species" reg="golondrinensis">golondrinensis</tp:taxon-name-part></tp:taxon-name></italic> J.L.Clark <bold>A</bold> recurved lower lip of bilabiate corolla <bold>B, C</bold> lateral views of flower <bold>D</bold> abaxial surface of flowering shoot <bold>E</bold> adaxial surface of flowering shoot (<bold>A–E</bold> from <italic>J.L. Clark et al. 18185</italic>). Photos by J.L. Clark.</p></caption><graphic xmlns:xlink="http://www.w3.org/1999/xlink" xlink:href="phytokeys-253-001_article-144114__-g001.jpg" position="float" orientation="portrait" xlink:type="simple" id="oo_1269310.jpg"><uri content-type="original_file" xlink:type="simple">https://binary.pensoft.net/fig/1269310</uri></graphic></fig><fig id="F2" position="float" orientation="portrait"><object-id xmlns:xlink="http://www.w3.org/1999/xlink" content-type="doi" xlink:type="simple">10.3897/phytokeys.253.144114.figure2</object-id><object-id xmlns:xlink="http://www.w3.org/1999/xlink" content-type="arpha" xlink:type="simple">4B07B910-444C-5E2D-BB56-ED136396BCD1</object-id><label>Figure 2.</label><caption><p><bold>A</bold><italic><tp:taxon-name><tp:taxon-name-part taxon-name-part-type="genus" reg="Columnea">Columnea</tp:taxon-name-part><tp:taxon-name-part taxon-name-part-type="species" reg="formosa">formosa</tp:taxon-name-part></tp:taxon-name></italic> (C.V.Morton) C.V.Morton <bold>B</bold><italic><tp:taxon-name><tp:taxon-name-part taxon-name-part-type="genus" reg="Columnea">Columnea</tp:taxon-name-part><tp:taxon-name-part taxon-name-part-type="species" reg="illepida">illepida</tp:taxon-name-part></tp:taxon-name></italic> H.E.Moore <bold>C</bold><italic><tp:taxon-name><tp:taxon-name-part taxon-name-part-type="genus" reg="Columnea">Columnea</tp:taxon-name-part><tp:taxon-name-part taxon-name-part-type="species" reg="purpureovittata">purpureovittata</tp:taxon-name-part></tp:taxon-name></italic> (Wiehler) B.D.Morley <bold>D, E</bold><italic><tp:taxon-name><tp:taxon-name-part taxon-name-part-type="genus" reg="Columnea">Columnea</tp:taxon-name-part><tp:taxon-name-part taxon-name-part-type="species" reg="suffruticosa">suffruticosa</tp:taxon-name-part></tp:taxon-name></italic> J.F.Sm. &amp; L.E.Skog (<bold>A</bold> from <italic>J.L. Clark et al. 19154</italic><bold>B</bold> from <italic>J.L. Clark et al. 9500</italic><bold>C</bold> from <italic>L. Jost 3224</italic><bold>D, E</bold> from <italic>J.L. Clark et al. 19448</italic>). Photos <bold>A, B, D</bold> and <bold>E</bold> by J.L. Clark. Photo <bold>C</bold> by Lou Jost.</p></caption><graphic xmlns:xlink="http://www.w3.org/1999/xlink" xlink:href="phytokeys-253-001_article-144114__-g002.jpg" position="float" orientation="portrait" xlink:type="simple" id="oo_1269311.jpg"><uri content-type="original_file" xlink:type="simple">https://binary.pensoft.net/fig/1269311</uri></graphic></fig><fig id="F3" position="float" orientation="portrait"><object-id xmlns:xlink="http://www.w3.org/1999/xlink" content-type="doi" xlink:type="simple">10.3897/phytokeys.253.144114.figure3</object-id><object-id xmlns:xlink="http://www.w3.org/1999/xlink" content-type="arpha" xlink:type="simple">2D60BFDB-C464-5FD7-8219-9B9068A02664</object-id><label>Figure 3.</label><caption><p>Examples of bilabiate corollas in <italic><tp:taxon-name><tp:taxon-name-part taxon-name-part-type="genus" reg="Columnea">Columnea</tp:taxon-name-part></tp:taxon-name></italic><bold>A</bold><italic><tp:taxon-name><tp:taxon-name-part taxon-name-part-type="genus" reg="Columnea">Columnea</tp:taxon-name-part><tp:taxon-name-part taxon-name-part-type="species" reg="karsteniana">karsteniana</tp:taxon-name-part></tp:taxon-name></italic> R.Kr.Singh <bold>B</bold><italic><tp:taxon-name><tp:taxon-name-part taxon-name-part-type="genus" reg="Columnea">C.</tp:taxon-name-part><tp:taxon-name-part taxon-name-part-type="species" reg="fawcettii">fawcettii</tp:taxon-name-part></tp:taxon-name></italic> (Urb.) C.V.Morton <bold>C</bold><italic><tp:taxon-name><tp:taxon-name-part taxon-name-part-type="genus" reg="Columnea">C.</tp:taxon-name-part><tp:taxon-name-part taxon-name-part-type="species" reg="tincta">tincta</tp:taxon-name-part></tp:taxon-name></italic> Griseb. <bold>D</bold><italic><tp:taxon-name><tp:taxon-name-part taxon-name-part-type="genus" reg="Columnea">C.</tp:taxon-name-part><tp:taxon-name-part taxon-name-part-type="species" reg="stilesiana">stilesiana</tp:taxon-name-part></tp:taxon-name></italic> M.Amaya &amp; L.P.Kvist <bold>E</bold><italic><tp:taxon-name><tp:taxon-name-part taxon-name-part-type="genus" reg="Columnea">C.</tp:taxon-name-part><tp:taxon-name-part taxon-name-part-type="species" reg="eubracteata">eubracteata</tp:taxon-name-part></tp:taxon-name></italic> Mansf. <bold>F</bold><italic><tp:taxon-name><tp:taxon-name-part taxon-name-part-type="genus" reg="Columnea">C.</tp:taxon-name-part><tp:taxon-name-part taxon-name-part-type="species" reg="schiedeana">schiedeana</tp:taxon-name-part></tp:taxon-name></italic> Schltdl. <bold>G</bold><italic><tp:taxon-name><tp:taxon-name-part taxon-name-part-type="genus" reg="Columnea">C.</tp:taxon-name-part><tp:taxon-name-part taxon-name-part-type="species" reg="florida">florida</tp:taxon-name-part></tp:taxon-name></italic> C.V.Morton <bold>H</bold><italic><tp:taxon-name><tp:taxon-name-part taxon-name-part-type="genus" reg="Columnea">C.</tp:taxon-name-part><tp:taxon-name-part taxon-name-part-type="species" reg="ferruginea">ferruginea</tp:taxon-name-part></tp:taxon-name></italic> J.F.Sm. &amp; J.L.Clark <bold>I</bold><italic><tp:taxon-name><tp:taxon-name-part taxon-name-part-type="genus" reg="Columnea">C.</tp:taxon-name-part><tp:taxon-name-part taxon-name-part-type="species" reg="ceticeps">ceticeps</tp:taxon-name-part></tp:taxon-name></italic> J.L.Clark &amp; J.F.Sm. <bold>J</bold><italic><tp:taxon-name><tp:taxon-name-part taxon-name-part-type="genus" reg="Columnea">C.</tp:taxon-name-part><tp:taxon-name-part taxon-name-part-type="species" reg="kucyniakii">kucyniakii</tp:taxon-name-part></tp:taxon-name></italic> Raymond <bold>K</bold><italic><tp:taxon-name><tp:taxon-name-part taxon-name-part-type="genus" reg="Columnea">C.</tp:taxon-name-part><tp:taxon-name-part taxon-name-part-type="species" reg="strigosa">strigosa</tp:taxon-name-part></tp:taxon-name></italic> Benth. <bold>L</bold><italic><tp:taxon-name><tp:taxon-name-part taxon-name-part-type="genus" reg="Columnea">C.</tp:taxon-name-part><tp:taxon-name-part taxon-name-part-type="species" reg="hirsuta">hirsuta</tp:taxon-name-part></tp:taxon-name></italic> Sw. (<bold>A</bold> from <italic>J.L. Clark 13159</italic>, <bold>B</bold> from <italic>J.L. Clark 11321</italic>, <bold>C</bold> from <italic>J.L. Clark 12775</italic>, <bold>D</bold> from <italic>J.L. Clark 19470</italic>, <bold>E</bold> from <italic>J.L. Clark 7686</italic>, <bold>F</bold> from <italic>J.L. Clark 18639</italic>, <bold>G</bold> from <italic>J.L. Clark 17645</italic>, <bold>H</bold> from <italic>J.L. Clark 19439</italic>, <bold>I</bold> from <italic>J.L. Clark 17737</italic>, <bold>J</bold> from <italic>J.L. Clark 16303</italic>, <bold>K</bold> from <italic>J.L. Clark 17611</italic>, <bold>L</bold> from <italic>J.L. Clark 17737</italic>). Photos <bold>A–E, H–K</bold> by J.L. Clark. Photos <bold>F, G</bold> and <bold>L</bold> by Wade Collier.</p></caption><graphic xmlns:xlink="http://www.w3.org/1999/xlink" xlink:href="phytokeys-253-001_article-144114__-g003.jpg" position="float" orientation="portrait" xlink:type="simple" id="oo_1269312.jpg"><uri content-type="original_file" xlink:type="simple">https://binary.pensoft.net/fig/1269312</uri></graphic></fig></tp:treatment-sec><ref-list><ref id="B7"><mixed-citation xmlns:xlink="http://www.w3.org/1999/xlink" xlink:type="simple">IUCN (<year>2012</year>) IUCN Red List Categories and Criteria, Version 3.1. 2<sup>nd</sup> edn. IUCN Species Survival Commission. Gland, Switzerland; Cambridge, United Kingdom.</mixed-citation></ref><ref id="B8"><mixed-citation xmlns:xlink="http://www.w3.org/1999/xlink" xlink:type="simple">IUCN Standards and Petitions Committee (<year>2024</year>) Guidelines for using the IUCN Red List Categories and Criteria. Version 16. Prepared by the Standards and Petitions Subcommittee. IUCN, Gland, Switzerland; Cambridge, United Kingdom. <ext-link xlink:href="https://www.iucnredlist.org/resources/redlistguidelines" ext-link-type="uri" xlink:type="simple">https://www.iucnredlist.org/resources/redlistguidelines</ext-link></mixed-citation></ref></ref-list></tp:taxon-treatment>
